# Supplementary material for: Identification of candidate aberrantly methylated and differentially expressed genes in Esophageal squamous cell carcinoma
Source: Sci Rep. 2020 Jun 16;10:9735. doi: 10.1038/s41598-020-66847-4 (PMC7297810; doi:10.1038/s41598-020-66847-4)
Supplement: Supplementary file 2 — Supplementary material 2. [file 41598_2020_66847_MOESM2_ESM.xls]

## Sheet: Hypermethylation and low expres
Category		Term	-log10(P value)	Count	%	PValue
GOTERM_BP_FAT	GO:0030198	extracellular matrix organization	26.8258	45	0.0958936	1.49347e-27
GOTERM_BP_FAT	GO:0043062	extracellular structure organization	26.7707	45	0.0958936	1.69558e-27
GOTERM_BP_FAT	GO:1903047	mitotic cell cycle process	18.9236	58	0.123596	1.19233e-19
GOTERM_BP_FAT	GO:0000278	mitotic cell cycle	18.5826	60	0.127858	2.61467e-19
GOTERM_BP_FAT	GO:0022402	cell cycle process	16.4384	68	0.144906	3.64414e-17
GOTERM_BP_FAT	GO:0007049	cell cycle	14.4607	73	0.155561	3.4617e-15
GOTERM_BP_FAT	GO:0044772	mitotic cell cycle phase transition	14.4209	39	0.0831078	3.7941e-15
GOTERM_BP_FAT	GO:0030574	collagen catabolic process	14.3537	17	0.0362265	4.42876e-15
GOTERM_BP_FAT	GO:0000280	nuclear division	14.0945	41	0.0873697	8.04394e-15
GOTERM_BP_FAT	GO:0044243	multicellular organism catabolic process	13.5964	17	0.0362265	2.53263e-14
Category		Term	-log10(P value)	Count	%	PValue
GOTERM_CC_FAT	GO:0044420	extracellular matrix component	18.6041	26	0.0554052	2.48838e-19
GOTERM_CC_FAT	GO:0005578	proteinaceous extracellular matrix	18.326	39	0.0831078	4.72117e-19
GOTERM_CC_FAT	GO:0031012	extracellular matrix	15.7237	43	0.0916317	1.88924e-16
GOTERM_CC_FAT	GO:0098644	complex of collagen trimers	11.6108	11	0.0234407	2.4502e-12
GOTERM_CC_FAT	GO:0005819	spindle	11.2901	28	0.0596671	5.12754e-12
GOTERM_CC_FAT	GO:0005604	basement membrane	11.0126	17	0.0362265	9.71454e-12
GOTERM_CC_FAT	GO:0000793	condensed chromosome	9.80401	22	0.0468813	1.57034e-10
GOTERM_CC_FAT	GO:0005694	chromosome	9.61411	47	0.100156	2.43157e-10
GOTERM_CC_FAT	GO:0005581	collagen trimer	9.49056	16	0.0340955	3.23176e-10
GOTERM_CC_FAT	GO:0044427	chromosomal part	9.22202	43	0.0916317	5.99758e-10
Category		Term	-log10(P value)	Count	%	PValue
GOTERM_MF_FAT	GO:0005201	extracellular matrix structural constituent	10.2101	15	0.0319645	6.16423e-11
GOTERM_MF_FAT	GO:0005518	collagen binding	6.01305	10	0.0213097	9.70399e-07
GOTERM_MF_FAT	GO:0032403	protein complex binding	5.45096	32	0.068191	3.54027e-06
GOTERM_MF_FAT	GO:0044877	macromolecular complex binding	5.42524	45	0.0958936	3.75631e-06
GOTERM_MF_FAT	GO:0048407	platelet-derived growth factor binding	4.66393	5	0.0106548	2.16805e-05
GOTERM_MF_FAT	GO:0005539	glycosaminoglycan binding	4.37622	14	0.0298336	4.20511e-05
GOTERM_MF_FAT	GO:0019838	growth factor binding	4.29239	11	0.0234407	5.10049e-05
GOTERM_MF_FAT	GO:0008094	DNA-dependent ATPase activity	4.25638	9	0.0191787	5.54142e-05
GOTERM_MF_FAT	GO:0016887	ATPase activity	3.89625	20	0.0426194	0.000126983
GOTERM_MF_FAT	GO:0050840	extracellular matrix binding	3.64534	7	0.0149168	0.000226288
Category		Term	-log10(P value)	Count	%	PValue
KEGG_PATHWAY	hsa04512	ECM-receptor interaction	15.3298	21	0.0447504	4.68003e-16
KEGG_PATHWAY	hsa04510	Focal adhesion	10.5276	24	0.0511433	2.96747e-11
KEGG_PATHWAY	hsa05146	Amoebiasis	7.47599	15	0.0319645	3.342e-08
KEGG_PATHWAY	hsa04151	PI3K-Akt signaling pathway	6.20572	24	0.0511433	6.227e-07
KEGG_PATHWAY	hsa04110	Cell cycle	5.79256	14	0.0298336	1.61228e-06
KEGG_PATHWAY	hsa05200	Pathways in cancer	5.23229	24	0.0511433	5.85752e-06
KEGG_PATHWAY	hsa03030	DNA replication	5.11669	8	0.0170478	7.64386e-06
KEGG_PATHWAY	hsa05222	Small cell lung cancer	5.01436	11	0.0234407	9.67469e-06
KEGG_PATHWAY	hsa04974	Protein digestion and absorption	4.87851	11	0.0234407	1.32279e-05
KEGG_PATHWAY	hsa03430	Mismatch repair	4.03111	6	0.0127858	9.30868e-05

## Sheet: Hypomethylation and high expres
Category		Term	-log10(P value)	Count	%	PValue
GOTERM_BP_FAT	GO:0051591	response to cAMP	4.3727	8	0.0311405	4.23933e-05
GOTERM_BP_FAT	GO:0014074	response to purine-containing compound	3.97365	9	0.0350331	0.000106255
GOTERM_BP_FAT	GO:1901700	response to oxygen-containing compound	3.90343	30	0.116777	0.000124901
GOTERM_BP_FAT	GO:0003012	muscle system process	3.85374	14	0.0544959	0.000140043
GOTERM_BP_FAT	GO:0010035	response to inorganic substance	3.78162	15	0.0583885	0.000165341
GOTERM_BP_FAT	GO:0033993	response to lipid	3.68776	21	0.0817439	0.000205232
GOTERM_BP_FAT	GO:0051955	regulation of amino acid transport	3.64242	4	0.0155703	0.000227815
GOTERM_BP_FAT	GO:1901654	response to ketone	3.63985	9	0.0350331	0.000229168
GOTERM_BP_FAT	GO:0046683	response to organophosphorus	3.48063	8	0.0311405	0.000330653
GOTERM_BP_FAT	GO:0051384	response to glucocorticoid	3.34876	8	0.0311405	0.000447961
Category		Term	-log10(P value)	Count	%	PValue
GOTERM_CC_FAT	GO:0031988	membrane-bounded vesicle	10.9147	74	0.28805	1.21703e-11
GOTERM_CC_FAT	GO:1903561	extracellular vesicle	9.32367	61	0.237446	4.74607e-10
GOTERM_CC_FAT	GO:0043230	extracellular organelle	9.31735	61	0.237446	4.81563e-10
GOTERM_CC_FAT	GO:0070062	extracellular exosome	8.92673	60	0.233554	1.18379e-09
GOTERM_CC_FAT	GO:0044421	extracellular region part	6.00327	66	0.256909	9.92506e-07
GOTERM_CC_FAT	GO:0005576	extracellular region	5.19444	72	0.280265	6.39093e-06
GOTERM_CC_FAT	GO:0016324	apical plasma membrane	5.19089	14	0.0544959	6.44327e-06
GOTERM_CC_FAT	GO:0045177	apical part of cell	4.2378	14	0.0544959	5.78358e-05
GOTERM_CC_FAT	GO:0098590	plasma membrane region	3.48678	22	0.0856364	0.000325998
GOTERM_CC_FAT	GO:0016023	cytoplasmic, membrane-bounded vesicle	3.28478	25	0.0973141	0.000519064
Category		Term	-log10(P value)	Count	%	PValue
GOTERM_MF_FAT	GO:0008092	cytoskeletal protein binding	3.30691	20	0.0778513	0.00049328
GOTERM_MF_FAT	GO:0001228	transcriptional activator activity, RNA polymerase II transcription regulatory region sequence-specific binding	2.90825	11	0.0428182	0.00123524
GOTERM_MF_FAT	GO:0046983	protein dimerization activity	2.10604	21	0.0817439	0.00783352
GOTERM_MF_FAT	GO:0001077	transcriptional activator activity, RNA polymerase II core promoter proximal region sequence-specific binding	2.10208	8	0.0311405	0.00790532
GOTERM_MF_FAT	GO:0050662	coenzyme binding	2.04668	7	0.027248	0.00898094
GOTERM_MF_FAT	GO:0005509	calcium ion binding	2.02929	15	0.0583885	0.00934787
GOTERM_MF_FAT	GO:1990837	sequence-specific double-stranded DNA binding	1.9897	15	0.0583885	0.0102399
GOTERM_MF_FAT	GO:0042803	protein homodimerization activity	1.96534	15	0.0583885	0.0108307
GOTERM_MF_FAT	GO:0050661	NADP binding	1.95779	4	0.0155703	0.0110207
GOTERM_MF_FAT	GO:0000981	RNA polymerase II transcription factor activity, sequence-specific DNA binding	1.93578	14	0.0544959	0.0115937
Category		Term	-log10(P value)	Count	%	PValue
KEGG_PATHWAY	hsa04972	Pancreatic secretion	2.66563	6	0.0233554	0.0021596
KEGG_PATHWAY	hsa04924	Renin secretion	2.44925	5	0.0194628	0.00355423
KEGG_PATHWAY	hsa05031	Amphetamine addiction	2.40093	5	0.0194628	0.00397258
KEGG_PATHWAY	hsa04970	Salivary secretion	1.99555	5	0.0194628	0.010103
KEGG_PATHWAY	hsa04024	cAMP signaling pathway	1.8819	7	0.027248	0.013125
KEGG_PATHWAY	hsa00340	Histidine metabolism	1.70817	3	0.0116777	0.0195808
KEGG_PATHWAY	hsa04720	Long-term potentiation	1.56614	4	0.0155703	0.0271555
KEGG_PATHWAY	hsa04971	Gastric acid secretion	1.45393	4	0.0155703	0.0351615
KEGG_PATHWAY	hsa04728	Dopaminergic synapse	1.42768	5	0.0194628	0.0373521
KEGG_PATHWAY	hsa04713	Circadian entrainment	1.17229	4	0.0155703	0.0672524
